# Supplementary material for: Anti-Toxoplasma gondii Effects of Lipopeptide Derivatives of Lycosin-I
Source: Toxins (Basel). 2023 Jul 26;15(8):477. doi: 10.3390/toxins15080477 (PMC10467082; doi:10.3390/toxins15080477)
Supplement: Supplementary file 1 [file toxins-15-00477-s001.zip]

Archive with 1 entries (1 files):
- toxins-2473333-supplementary.pdf
